# Supplementary material for: Cuspidatyl Ferulate, a Novel Phenolic Acid from Hyssopus cuspidatus Borris, Protects Hepatocytes Against Oxidative Damage via Keap1 Interaction
Source: Antioxidants (Basel). 2025 Dec 1;14(12):1449. doi: 10.3390/antiox14121449 (PMC12729638; doi:10.3390/antiox14121449)
Supplement: Supplementary file 1 [file antioxidants-14-01449-s001.zip]

Archive with 1 entries (1 files):
- antioxidants-3979445-supplementary.pdf
